# Supplementary material for: From a Clustering of Adverse Symptoms after Colorectal Cancer Therapy to Chronic Fatigue and Low Ability to Work: A Cohort Study Analysis with 3 Months of Follow-Up
Source: Cancers (Basel). 2024 Jan 1;16(1):202. doi: 10.3390/cancers16010202 (PMC10778495; doi:10.3390/cancers16010202)
Supplement: Supplementary file 1 [file cancers-16-00202-s001.zip]

Archive with 1 entries (1 files):
- cancers-2775456-supplementary.pdf
